# Supplementary material for: 1,4-Bis(3-chloro­prop­oxy)benzene
Source: Acta Crystallogr Sect E Struct Rep Online. 2010 Dec 8;67(Pt 1):o42. doi: 10.1107/S1600536810050348 (PMC3050300; doi:10.1107/S1600536810050348)
Supplement: Supplementary file 2 [file e-67-00o42-Isup2.hkl]

# 
# h,k,l, Fc-squared, Fo-squared, sigma(Fo-squared) and status flag 
# 
data_I
_shelx_title '  _m101011a' 
_shelx_refln_list_code          4 
_shelx_F_calc_maximum       81.45 
_exptl_crystal_F_000       276.00 
_reflns_d_resolution_high  0.7605 
 
loop_ 
 _symmetry_equiv_pos_as_xyz 
 'x, y, z' 
 '-x, y+1/2, -z+1/2' 
 '-x, -y, -z' 
 'x, -y-1/2, z-1/2' 
 
_cell_length_a     4.9813 
_cell_length_b     8.3200 
_cell_length_c    15.2730 
_cell_angle_alpha  90.000 
_cell_angle_beta   93.156 
_cell_angle_gamma  90.000 
 
_shelx_F_squared_multiplier     1.000 
 
loop_ 
 _refln_index_h 
 _refln_index_k 
 _refln_index_l 
 _refln_F_squared_calc 
 _refln_F_squared_meas 
 _refln_F_squared_sigma 
 _refln_observed_status 
   1   0   0     1787.49     1870.77     18.05 o 
   2   0   0     1430.11     1453.87     13.05 o 
   3   0   0      220.79      202.53      8.92 o 
   4   0   0      477.15      508.31      9.65 o 
   5   0   0       76.53       86.23     10.06 o 
   6   0   0      193.14      204.23     17.01 o 
   1   1   0       38.16       31.38      0.78 o 
   2   1   0      110.44      120.00      1.57 o 
   3   1   0      253.17      231.83      3.43 o 
   4   1   0      101.15       99.84      3.64 o 
   5   1   0      161.96      160.00      9.74 o 
   6   1   0       27.47       27.57      5.92 o 
   0   2   0      510.20      543.11      4.39 o 
   1   2   0      900.73      950.51      8.25 o 
   2   2   0       76.03       84.36      1.61 o 
   3   2   0        2.75        4.02      0.79 o 
   4   2   0       58.02       57.04      2.47 o 
   5   2   0       84.99       79.72      7.11 o 
   6   2   0        0.33        2.58      3.68 o 
   1   3   0      391.49      379.77      3.97 o 
   2   3   0      667.59      660.15      7.09 o 
   3   3   0      539.53      526.29     12.98 o 
   4   3   0      656.14      662.81     13.33 o 
   5   3   0       90.90       86.07      9.13 o 
   6   3   0       39.54       36.52      7.91 o 
   0   4   0     2732.49     2991.87    101.36 o 
   1   4   0       94.91      102.40      1.90 o 
   2   4   0     2894.45     2947.92     32.63 o 
   3   4   0       60.89       59.41      2.80 o 
   4   4   0        0.34        0.59      1.47 o 
   5   4   0       37.87       37.87      5.39 o 
   6   4   0        2.43        6.46      3.52 o 
   1   5   0       38.41       35.66      2.10 o 
   2   5   0        0.14        0.92      0.73 o 
   3   5   0       11.67       14.03      2.66 o 
   4   5   0        0.01        0.89      1.27 o 
   5   5   0       40.18       39.32     10.39 o 
   0   6   0       73.96       75.92      3.71 o 
   1   6   0        2.65        3.04      0.90 o 
   2   6   0      218.82      221.65      5.95 o 
   3   6   0      251.62      248.31      7.78 o 
   4   6   0       14.62       15.84      3.16 o 
   5   6   0        0.03        0.55      4.71 o 
   1   7   0      569.27      571.31     10.29 o 
   2   7   0      536.80      532.72     11.82 o 
   3   7   0      121.64      135.17      6.94 o 
   4   7   0      333.19      335.72     15.06 o 
   5   7   0       76.00       79.69     11.70 o 
   0   8   0      214.34      213.67     11.44 o 
   1   8   0       48.96       46.98      4.55 o 
   2   8   0      274.17      285.31     12.35 o 
   3   8   0       99.07      101.21      6.35 o 
   4   8   0       17.23       16.76      3.11 o 
   1   9   0       78.29       75.65      4.74 o 
   2   9   0        0.65        3.77      2.21 o 
   3   9   0        3.66        5.64      2.88 o 
   0  10   0      302.26      305.83     20.54 o 
   1  10   0        8.60        8.25      3.87 o 
   2  10   0      112.20      110.93      6.28 o 
  -6   1   1        4.65        2.30      2.76 o 
  -5   1   1      800.67      851.11     34.29 o 
  -4   1   1       19.39       18.78      1.74 o 
  -3   1   1      413.18      417.52      5.58 o 
  -2   1   1       48.05       53.65      1.03 o 
  -1   1   1     4626.77     5201.31     16.92 o 
   0   1   1      252.13      244.10      5.92 o 
   1   1   1      382.87      393.92      2.28 o 
   2   1   1      103.34       94.93      1.62 o 
   3   1   1       96.83       92.20      2.27 o 
   4   1   1       85.77       79.88      2.36 o 
   5   1   1        2.85        5.36      3.48 o 
   6   1   1      338.19      345.52     18.38 o 
  -6   2   1       65.98       71.13      7.21 o 
  -5   2   1      219.20      207.76     12.42 o 
  -4   2   1      264.40      207.66     17.68 o 
  -3   2   1        5.43        4.53      0.76 o 
  -2   2   1     2140.24     2143.31     19.64 o 
  -1   2   1     6633.30     7496.00     45.53 o 
   0   2   1      539.99      558.76      4.69 o 
   1   2   1     4503.78     5010.52     28.12 o 
   2   2   1     1448.11     1463.70     12.93 o 
   3   2   1      881.98      872.35      9.88 o 
   4   2   1       79.06       76.34      2.59 o 
   5   2   1       11.05       15.15      4.41 o 
   6   2   1       42.83       43.96      5.88 o 
  -6   3   1        6.54        7.89      4.62 o 
  -5   3   1       80.62       85.12      6.75 o 
  -4   3   1      168.14      166.74      4.91 o 
  -3   3   1      283.52      278.82      6.22 o 
  -2   3   1       41.76       43.31      1.48 o 
  -1   3   1        3.54        3.68      0.65 o 
   0   3   1      162.32      159.91      3.35 o 
   1   3   1       59.61       50.23      1.32 o 
   2   3   1      521.93      548.59      9.58 o 
   3   3   1      112.35      114.49      2.70 o 
   4   3   1      183.62      180.14      6.52 o 
   5   3   1       34.85       35.03      6.83 o 
   6   3   1       18.15       18.23      4.53 o 
  -6   4   1        4.08        6.14      2.92 o 
  -5   4   1        0.65        1.47      2.90 o 
  -4   4   1       14.28       12.61      2.83 o 
  -3   4   1       60.27       60.05      2.86 o 
  -2   4   1       21.84       27.77      1.76 o 
  -1   4   1       95.48      106.07      2.11 o 
   0   4   1       43.09       44.38      1.33 o 
   1   4   1        5.06        4.64      0.77 o 
   2   4   1      798.33      818.93     10.22 o 
   3   4   1        2.35        4.39      1.49 o 
   4   4   1      122.97      119.43      4.36 o 
   5   4   1        5.74        5.77      3.56 o 
   6   4   1       25.10       23.39      4.59 o 
  -5   5   1      188.22      184.33     12.13 o 
  -4   5   1        5.62        6.29      1.79 o 
  -3   5   1     2371.43     2219.62    196.98 o 
  -2   5   1        2.53        3.37      0.95 o 
  -1   5   1      877.85      887.69     10.21 o 
   0   5   1      104.84      102.68      2.17 o 
   1   5   1      642.26      650.02      8.29 o 
   2   5   1      307.64      307.52      7.31 o 
   3   5   1      186.03      175.07      6.17 o 
   4   5   1      173.65      180.53      7.91 o 
   5   5   1       13.17       14.05      4.23 o 
  -5   6   1       57.00       56.07      9.46 o 
  -4   6   1      299.10      335.56     11.68 o 
  -3   6   1       75.53       81.54      5.35 o 
  -2   6   1       39.01       36.69      1.72 o 
  -1   6   1      167.05      170.65      4.38 o 
   0   6   1      667.87      671.45      6.90 o 
   1   6   1      531.63      538.54      8.94 o 
   2   6   1       29.65       30.93      2.25 o 
   3   6   1       41.73       44.39      4.42 o 
   4   6   1      343.09      329.86     11.70 o 
   5   6   1       36.98       20.81     16.53 o 
  -5   7   1        0.56        2.45      6.37 o 
  -4   7   1       43.35       37.61      6.89 o 
  -3   7   1       43.05       39.90      3.85 o 
  -2   7   1      269.43      265.85      8.12 o 
  -1   7   1        0.27        1.28      0.60 o 
   0   7   1        2.63        2.79      1.06 o 
   1   7   1       21.67       20.58      2.11 o 
   2   7   1       58.21       62.69      3.76 o 
   3   7   1       15.81       13.43      2.57 o 
   4   7   1       25.96       18.09      4.73 o 
  -4   8   1        0.60        5.57      3.79 o 
  -3   8   1        7.40        5.05      2.32 o 
  -2   8   1        0.73        2.09      2.10 o 
  -1   8   1      134.20      142.88      4.88 o 
   0   8   1      142.97      134.80      4.37 o 
   1   8   1       71.29       69.44      4.54 o 
   2   8   1      155.95      149.06      6.05 o 
   3   8   1       58.03       55.98      5.07 o 
   4   8   1      188.61      185.30      7.86 o 
  -3   9   1      456.01      464.19     13.18 o 
  -2   9   1       14.39        9.18      2.45 o 
  -1   9   1      591.87      608.81     17.01 o 
   0   9   1       65.64       64.20      4.37 o 
   1   9   1       26.54       23.53      3.04 o 
   2   9   1       72.89       70.45     10.85 o 
   3   9   1       10.10        9.01      3.26 o 
  -2  10   1       48.09       47.39      9.00 o 
  -1  10   1        9.11        6.98      2.56 o 
   0  10   1        0.04        0.73      3.78 o 
   1  10   1       17.87       15.39      6.21 o 
   2  10   1       32.19       29.86      6.58 o 
  -6   0   2      613.19      680.49     20.78 o 
  -5   0   2        1.87        4.25      4.14 o 
  -4   0   2      486.67      519.30     25.68 o 
  -3   0   2       81.78       85.58      5.01 o 
  -2   0   2      708.72      691.61     14.68 o 
  -1   0   2      663.96      681.45      4.46 o 
   0   0   2      212.93      200.86      2.75 o 
   1   0   2     5922.07     6867.21     65.73 o 
   2   0   2       84.87       87.89      2.42 o 
   3   0   2     1394.52     1412.46     42.67 o 
   4   0   2        5.45        4.01      1.33 o 
   5   0   2      365.34      400.05     27.25 o 
   6   0   2        3.68        4.35      4.49 o 
  -6   1   2      125.64      150.55     10.20 o 
  -5   1   2        4.32        7.32      3.71 o 
  -4   1   2      142.60      141.70      7.30 o 
  -3   1   2      125.24      116.79      3.00 o 
  -2   1   2      533.24      518.51      4.44 o 
  -1   1   2       50.59       54.40      0.95 o 
   0   1   2      567.85      562.04      3.30 o 
   1   1   2     4835.46     5381.22     36.64 o 
   2   1   2      210.98      184.08      2.30 o 
   3   1   2      178.51      174.23      2.99 o 
   4   1   2      205.93      196.65      4.71 o 
   5   1   2        1.35        4.26      3.25 o 
   6   1   2      138.39      141.92      9.90 o 
  -6   2   2       12.49       15.55      4.30 o 
  -5   2   2       15.11       16.51      4.06 o 
  -4   2   2        1.35        1.75      0.69 o 
  -3   2   2       32.02       31.43      1.26 o 
  -2   2   2      178.55      196.19      2.18 o 
  -1   2   2     1222.99     1286.04      4.76 o 
   0   2   2      400.96      386.90      2.62 o 
   1   2   2     1154.97     1175.69      6.91 o 
   2   2   2       23.58       29.87      1.43 o 
   3   2   2        2.52        3.00      0.78 o 
   4   2   2      107.00       97.87      4.37 o 
   5   2   2      148.60      145.25      8.73 o 
   6   2   2        4.31        5.02      4.06 o 
  -6   3   2       25.14       21.42      4.63 o 
  -5   3   2       38.77       46.55      8.26 o 
  -4   3   2      442.52      452.89      9.97 o 
  -3   3   2      417.36      401.64      7.39 o 
  -2   3   2      738.20      765.22     10.15 o 
  -1   3   2     1055.15     1054.12      8.50 o 
   0   3   2      992.29      969.93     13.09 o 
   1   3   2     1352.17     1448.49     14.08 o 
   2   3   2      101.30       91.80      2.63 o 
   3   3   2       26.19       19.86      1.95 o 
   4   3   2      298.46      289.58      7.19 o 
   5   3   2      101.91       91.94      8.42 o 
   6   3   2       19.38       19.11      8.39 o 
  -6   4   2      149.05      150.26     11.82 o 
  -5   4   2       11.20       14.53      3.64 o 
  -4   4   2      401.13      409.13      9.74 o 
  -3   4   2       11.25       13.71      1.77 o 
  -2   4   2       74.83       70.25      2.50 o 
  -1   4   2      500.43      492.63      4.34 o 
   0   4   2       64.50       56.19      1.75 o 
   1   4   2     1077.65     1072.15      8.42 o 
   2   4   2        0.14        1.14      0.85 o 
   3   4   2     1144.28     1156.48     19.81 o 
   4   4   2        8.51        7.82      1.63 o 
   5   4   2      348.07      359.58     21.65 o 
   6   4   2        4.11        3.69      3.16 o 
  -5   5   2       41.28       24.33     13.63 o 
  -4   5   2       73.80       72.38      3.69 o 
  -3   5   2      178.49      181.82      5.97 o 
  -2   5   2        2.83        5.19      1.17 o 
  -1   5   2      145.92      142.72      2.45 o 
   0   5   2        0.85        1.70      0.74 o 
   1   5   2       73.15       73.08      2.77 o 
   2   5   2      153.34      156.52      4.73 o 
   3   5   2      208.44      212.49     10.33 o 
   4   5   2       72.63       68.25      4.47 o 
   5   5   2        0.72        1.22      1.97 o 
  -5   6   2        1.43        7.82      4.57 o 
  -4   6   2       24.76       25.84      3.85 o 
  -3   6   2        9.51        7.14      2.03 o 
  -2   6   2       54.46       53.32      2.23 o 
  -1   6   2        0.51        1.21      0.47 o 
   0   6   2       13.34       14.23      1.55 o 
   1   6   2      103.19      109.96      4.04 o 
   2   6   2       17.64       14.38      2.37 o 
   3   6   2      268.22      266.76      9.67 o 
   4   6   2       70.70       59.19      3.97 o 
   5   6   2      127.26      127.94     11.64 o 
  -5   7   2      161.37      167.09     21.55 o 
  -4   7   2      197.15      194.62     10.53 o 
  -3   7   2      110.30      108.81      5.92 o 
  -2   7   2      557.66      550.61     12.64 o 
  -1   7   2      798.13      804.05     20.50 o 
   0   7   2      568.27      576.26     12.79 o 
   1   7   2       34.10       31.47      2.83 o 
   2   7   2      273.57      289.77      8.23 o 
   3   7   2       17.96       17.18      5.42 o 
   4   7   2       22.82       26.21      4.53 o 
  -4   8   2       25.38       24.12      5.17 o 
  -3   8   2       29.77       26.49      5.24 o 
  -2   8   2       30.99       33.56      3.44 o 
  -1   8   2        0.73        0.18      1.84 o 
   0   8   2       24.24       23.97      2.34 o 
   1   8   2       44.15       49.26      3.29 o 
   2   8   2      103.72      103.42      4.69 o 
   3   8   2      248.04      260.30     12.13 o 
   4   8   2        0.35        1.95      2.39 o 
  -3   9   2        2.86        3.49      3.07 o 
  -2   9   2       28.78       27.22      3.68 o 
  -1   9   2       39.59       36.43      5.07 o 
   0   9   2       51.55       50.61      4.87 o 
   1   9   2        0.15        1.70      1.50 o 
   2   9   2        0.02       -0.25      2.00 o 
   3   9   2        0.42        1.84      1.66 o 
  -2  10   2       49.19       50.87      5.82 o 
  -1  10   2       88.07       85.71      7.68 o 
   0  10   2       30.36       29.49      6.23 o 
   1  10   2       50.20       41.85     11.38 o 
   2  10   2       26.86       22.05      7.46 o 
  -6   1   3        0.35        1.45      3.05 o 
  -5   1   3        5.08        7.44      3.63 o 
  -4   1   3      121.92      125.28      7.06 o 
  -3   1   3       15.74       21.48      1.89 o 
  -2   1   3      636.55      653.96      5.09 o 
  -1   1   3     1042.34     1041.72      4.19 o 
   0   1   3     6010.28     6743.30     57.75 o 
   1   1   3       16.94       20.19      1.17 o 
   2   1   3     2177.41     2199.62     18.96 o 
   3   1   3        0.13        1.36      0.65 o 
   4   1   3      128.83      123.39      5.24 o 
   5   1   3       77.05       72.87      6.49 o 
   6   1   3        9.63       15.32      5.80 o 
  -6   2   3       53.52       48.86      8.27 o 
  -5   2   3      125.70      122.63      8.38 o 
  -4   2   3      846.75      819.34     23.87 o 
  -3   2   3      801.55      789.91      8.35 o 
  -2   2   3      644.07      686.15      6.47 o 
  -1   2   3     2836.57     2991.54     26.15 o 
   0   2   3       19.15       16.69      0.83 o 
   1   2   3     1631.51     1626.19      6.10 o 
   2   2   3     1591.58     1730.47     11.81 o 
   3   2   3      323.12      300.83      5.79 o 
   4   2   3      379.45      395.15      8.77 o 
   5   2   3       49.73       42.48      7.18 o 
   6   2   3       46.04       55.86     10.17 o 
  -6   3   3       17.14       12.44      4.51 o 
  -5   3   3       21.46       19.85      4.53 o 
  -4   3   3       18.08       13.37      2.08 o 
  -3   3   3       40.92       42.43      2.16 o 
  -2   3   3       48.08       38.52      1.20 o 
  -1   3   3       30.45       31.17      1.28 o 
   0   3   3      581.80      586.05      6.41 o 
   1   3   3      534.87      568.65      5.59 o 
   2   3   3     1348.68     1351.44     26.82 o 
   3   3   3       91.09       89.92      3.49 o 
   4   3   3      220.35      219.92      7.02 o 
   5   3   3       30.42       28.11      4.53 o 
   6   3   3        1.24        0.93      2.77 o 
  -6   4   3        2.42        6.20      4.74 o 
  -5   4   3       72.21       66.03      7.27 o 
  -4   4   3        1.26        2.09      1.00 o 
  -3   4   3      171.97      162.26      5.81 o 
  -2   4   3      182.93      193.09      3.67 o 
  -1   4   3       87.80       82.14      1.23 o 
   0   4   3        0.05        0.79      0.59 o 
   1   4   3      167.51      191.46      2.97 o 
   2   4   3      115.19      115.53      3.64 o 
   3   4   3      793.47      815.98     17.77 o 
   4   4   3      126.90      120.68      5.20 o 
   5   4   3        5.61        3.16      2.75 o 
  -5   5   3       38.30       40.06      8.44 o 
  -4   5   3      175.88      178.59      6.28 o 
  -3   5   3       10.74       10.63      2.14 o 
  -2   5   3      954.96      936.70     23.71 o 
  -1   5   3        3.19        3.40      0.62 o 
   0   5   3     2547.76     2570.96     98.72 o 
   1   5   3       64.17       60.89      2.57 o 
   2   5   3      525.68      519.18     10.27 o 
   3   5   3       48.75       42.37      3.94 o 
   4   5   3       76.95       83.91      5.03 o 
   5   5   3       28.39       31.78      7.56 o 
  -5   6   3       72.60       80.21     11.23 o 
  -4   6   3        9.87        9.36      2.26 o 
  -3   6   3      101.22      110.48      4.89 o 
  -2   6   3      554.37      535.50     13.05 o 
  -1   6   3      310.59      290.97      6.95 o 
   0   6   3        0.62        1.49      1.12 o 
   1   6   3      641.40      631.91     16.45 o 
   2   6   3       42.95       40.34      5.13 o 
   3   6   3      135.83      145.37      6.93 o 
   4   6   3      287.82      303.30      8.17 o 
   5   6   3       56.21       64.85      9.47 o 
  -4   7   3       12.10        8.80      3.67 o 
  -3   7   3       31.31       30.05      3.57 o 
  -2   7   3        0.01        1.82      2.01 o 
  -1   7   3        3.38        2.46      1.16 o 
   0   7   3       14.85       15.54      2.60 o 
   1   7   3       16.84       16.78      2.58 o 
   2   7   3       83.89       85.77      4.75 o 
   3   7   3       18.37       16.50      3.41 o 
   4   7   3       38.11       31.77      5.25 o 
  -4   8   3       30.73       29.97      5.85 o 
  -3   8   3       94.21       93.66      5.90 o 
  -2   8   3       29.11       26.91      4.07 o 
  -1   8   3       35.73       35.29      4.31 o 
   0   8   3       13.87        8.88      2.32 o 
   1   8   3      284.76      278.23     10.26 o 
   2   8   3       40.44       34.29      4.99 o 
   3   8   3       16.67       15.49      2.72 o 
   4   8   3       33.86       31.06      6.62 o 
  -3   9   3       55.73       49.77      7.98 o 
  -2   9   3      515.71      524.29     13.89 o 
  -1   9   3       25.61       21.25      5.04 o 
   0   9   3      437.99      449.00     10.74 o 
   1   9   3       19.11       19.36      4.29 o 
   2   9   3      348.46      359.52     12.60 o 
   3   9   3       42.46       34.56      6.59 o 
  -2  10   3       11.66       12.17      3.74 o 
  -1  10   3      106.62      101.04      6.36 o 
   0  10   3      161.04      157.50      8.18 o 
   1  10   3       88.81      103.13      8.89 o 
   2  10   3       17.24       21.74      4.47 o 
  -6   0   4      121.01      133.98     13.60 o 
  -5   0   4      713.32      744.29     45.98 o 
  -4   0   4       13.00       13.22      3.99 o 
  -3   0   4     3288.69     3627.67     57.01 o 
  -2   0   4      355.58      341.44      4.17 o 
  -1   0   4     1331.38     1420.52     15.97 o 
   0   0   4     2959.89     3186.32    113.79 o 
   1   0   4      858.75      828.50      8.12 o 
   2   0   4      795.96      711.56     16.20 o 
   3   0   4      282.76      294.45      7.69 o 
   4   0   4      110.73      100.59      8.18 o 
   5   0   4      100.53       98.74     10.47 o 
   6   0   4       52.06       46.58      8.65 o 
  -6   1   4        1.59        2.98      2.84 o 
  -5   1   4       53.02       51.44      5.49 o 
  -4   1   4       79.02       79.34      5.47 o 
  -3   1   4       10.44       10.49      1.85 o 
  -2   1   4       80.34       69.43      1.35 o 
  -1   1   4        2.86        4.18      0.60 o 
   0   1   4     1995.10     2036.29     30.10 o 
   1   1   4     1304.76     1312.29      4.96 o 
   2   1   4      309.05      290.16      6.36 o 
   3   1   4      121.99      117.48      3.66 o 
   4   1   4      224.60      217.14      6.23 o 
   5   1   4      211.44      212.82     12.14 o 
   6   1   4        1.75        1.33      2.70 o 
  -6   2   4        0.00        1.60      2.38 o 
  -5   2   4        0.01        2.38      2.73 o 
  -4   2   4        5.77        4.33      1.64 o 
  -3   2   4       44.12       45.93      1.26 o 
  -2   2   4      161.01      169.97      2.25 o 
  -1   2   4       81.24       90.58      1.22 o 
   0   2   4       42.29       43.96      1.08 o 
   1   2   4      862.66      891.73      7.87 o 
   2   2   4        4.44        3.47      0.97 o 
   3   2   4        7.74        8.23      1.66 o 
   4   2   4       65.25       67.71      3.42 o 
   5   2   4       51.72       46.89      5.11 o 
   6   2   4        9.21       11.34      6.18 o 
  -6   3   4      115.70      127.66      8.33 o 
  -5   3   4       10.34        9.40      3.78 o 
  -4   3   4       62.31       60.11      3.16 o 
  -3   3   4        3.80        3.57      0.69 o 
  -2   3   4     2068.14     2095.94     20.34 o 
  -1   3   4     2250.11     2515.28     18.86 o 
   0   3   4      137.40      128.16      1.89 o 
   1   3   4      549.62      593.41      7.06 o 
   2   3   4      729.97      764.21     11.43 o 
   3   3   4      353.02      357.06      8.11 o 
   4   3   4       10.67       13.60      2.00 o 
   5   3   4       14.20       18.36      5.56 o 
   6   3   4       28.46       29.21      4.86 o 
  -6   4   4        6.22        5.02      4.80 o 
  -5   4   4      331.63      352.82     16.57 o 
  -4   4   4       35.44       30.28      3.31 o 
  -3   4   4     1163.17     1116.18     38.67 o 
  -2   4   4      280.72      268.52      4.55 o 
  -1   4   4     1874.35     1997.38     30.67 o 
   0   4   4      344.69      334.39      4.61 o 
   1   4   4       12.95        7.87      1.04 o 
   2   4   4      289.59      268.95      5.19 o 
   3   4   4       62.34       62.44      4.04 o 
   4   4   4       46.49       49.19      4.06 o 
   5   4   4        0.57        1.38      1.40 o 
  -5   5   4       10.32       13.96      4.66 o 
  -4   5   4      105.51       94.85      5.14 o 
  -3   5   4       11.35       10.68      2.06 o 
  -2   5   4        0.04        0.49      0.31 o 
  -1   5   4        7.26        8.47      1.50 o 
   0   5   4      236.07      245.57      4.14 o 
   1   5   4       95.77       88.39      2.86 o 
   2   5   4        0.77        0.27      1.34 o 
   3   5   4      102.67       95.24      4.68 o 
   4   5   4       29.55       25.71      9.64 o 
   5   5   4       19.05       21.93      6.76 o 
  -5   6   4       45.56       42.25      6.78 o 
  -4   6   4        4.48        4.49      2.22 o 
  -3   6   4       10.74       11.43      2.74 o 
  -2   6   4       39.98       40.92      6.83 o 
  -1   6   4      153.81      152.45      5.07 o 
   0   6   4      122.27      129.01      3.22 o 
   1   6   4      122.65      126.72      4.07 o 
   2   6   4      132.83      124.27      5.22 o 
   3   6   4       84.02       83.41      4.82 o 
   4   6   4       73.84       79.78      6.71 o 
   5   6   4        1.95        3.00      4.23 o 
  -4   7   4      371.31      384.78     13.66 o 
  -3   7   4        9.25        9.66      2.50 o 
  -2   7   4      280.17      284.30      9.40 o 
  -1   7   4      509.82      526.32     12.20 o 
   0   7   4      326.58      336.84      7.39 o 
   1   7   4      447.15      450.25     11.46 o 
   2   7   4       11.20       16.92      2.61 o 
   3   7   4      158.21      171.90      8.90 o 
   4   7   4       31.76       32.80      5.30 o 
  -4   8   4        0.06        1.33      1.57 o 
  -3   8   4      234.15      243.97     10.32 o 
  -2   8   4        3.86        4.64      2.15 o 
  -1   8   4      313.58      313.69     12.01 o 
   0   8   4       78.02       81.56      5.37 o 
   1   8   4      199.80      199.87      7.44 o 
   2   8   4        2.72        7.63      1.96 o 
   3   8   4       44.89       39.27      5.16 o 
   4   8   4       75.12       89.64      6.50 o 
  -3   9   4        6.16        6.01      2.37 o 
  -2   9   4       81.08       74.83      5.19 o 
  -1   9   4       12.21       11.90      3.80 o 
   0   9   4      107.12      107.13      5.39 o 
   1   9   4        8.33        8.98      2.56 o 
   2   9   4        0.96        3.10      2.13 o 
   3   9   4       11.38        9.67      3.29 o 
  -2  10   4        1.61        1.93      2.55 o 
  -1  10   4       97.98       99.16      6.11 o 
   0  10   4       19.21       18.27      5.40 o 
   1  10   4       28.56       26.18      7.30 o 
   2  10   4        4.82        7.10      7.34 o 
  -6   1   5       34.24       40.49      7.80 o 
  -5   1   5       34.05       31.74      7.12 o 
  -4   1   5      324.18      342.62      9.31 o 
  -3   1   5       26.59       23.16      1.21 o 
  -2   1   5       37.59       49.80      1.34 o 
  -1   1   5      195.33      182.36      1.78 o 
   0   1   5     2225.01     2232.11     13.40 o 
   1   1   5      522.82      491.52      5.32 o 
   2   1   5        0.14        0.66      1.40 o 
   3   1   5      858.13      906.36     11.32 o 
   4   1   5       56.94       56.00      5.03 o 
   5   1   5      122.03      125.46     11.45 o 
   6   1   5       57.99       53.18      6.07 o 
  -6   2   5       13.21       14.50      4.47 o 
  -5   2   5      346.38      371.42     15.72 o 
  -4   2   5      511.26      518.80     11.08 o 
  -3   2   5      328.51      323.11      4.51 o 
  -2   2   5     1318.00     1415.14      8.63 o 
  -1   2   5      131.57      117.82      1.81 o 
   0   2   5     1719.54     1707.68     10.09 o 
   1   2   5       76.44       80.41      2.32 o 
   2   2   5       36.98       27.05      2.79 o 
   3   2   5      151.16      142.23      4.02 o 
   4   2   5      361.07      359.27     10.05 o 
   5   2   5        4.48        4.96      2.05 o 
   6   2   5       64.55       63.01     15.65 o 
  -6   3   5       74.91       76.70      7.66 o 
  -5   3   5        8.95        9.81      2.84 o 
  -4   3   5        7.80        5.23      1.72 o 
  -3   3   5        0.35        0.84      0.37 o 
  -2   3   5      662.92      703.24      7.40 o 
  -1   3   5       47.55       58.45      1.84 o 
   0   3   5       48.20       44.38      1.52 o 
   1   3   5      156.38      144.57      3.46 o 
   2   3   5      846.03      891.81     14.73 o 
   3   3   5      414.87      413.80      8.62 o 
   4   3   5       71.67       69.58      3.89 o 
   5   3   5      230.33      240.75     11.48 o 
  -5   4   5       27.54       18.93      3.85 o 
  -4   4   5       34.44       28.87      5.39 o 
  -3   4   5      204.30      184.84      6.08 o 
  -2   4   5        0.06        1.43      1.27 o 
  -1   4   5      147.83      146.16      3.41 o 
   0   4   5        0.85        1.79      0.58 o 
   1   4   5      331.74      347.68      5.28 o 
   2   4   5      270.60      281.50      5.39 o 
   3   4   5        0.69        3.68      1.80 o 
   4   4   5      126.10      117.74      5.75 o 
   5   4   5       14.64       14.90      3.14 o 
  -5   5   5        2.62        5.67      3.59 o 
  -4   5   5      201.47      220.88     10.91 o 
  -3   5   5      613.33      656.53     13.60 o 
  -2   5   5       68.30       58.78      5.63 o 
  -1   5   5      166.45      150.79      3.83 o 
   0   5   5        0.45        2.66      0.65 o 
   1   5   5      755.90      764.01     10.23 o 
   2   5   5       31.64       29.27      2.31 o 
   3   5   5       80.29       96.05      4.83 o 
   4   5   5        0.01        1.17      2.06 o 
   5   5   5      199.50      201.69     17.14 o 
  -5   6   5       64.64       62.92     23.61 o 
  -4   6   5       38.73       39.30      6.41 o 
  -3   6   5      100.08      109.19      5.13 o 
  -2   6   5      431.69      463.91     11.57 o 
  -1   6   5       35.69       33.73      2.69 o 
   0   6   5      109.55      110.90      2.94 o 
   1   6   5      425.59      417.12     10.93 o 
   2   6   5      643.69      650.41     15.38 o 
   3   6   5        3.91        2.36      2.04 o 
   4   6   5       56.65       61.98      5.40 o 
   5   6   5       21.49       25.04      6.64 o 
  -4   7   5       30.93       25.22      6.61 o 
  -3   7   5        0.08        1.77      2.37 o 
  -2   7   5        0.01        1.99      2.46 o 
  -1   7   5        1.63        4.76      1.67 o 
   0   7   5       20.88       20.03      1.56 o 
   1   7   5       26.86       25.72      2.45 o 
   2   7   5        6.98        4.93      1.76 o 
   3   7   5       51.68       52.35      4.25 o 
   4   7   5        0.22        2.21      2.09 o 
  -4   8   5       20.90       25.93      4.29 o 
  -3   8   5       15.23       20.14      3.59 o 
  -2   8   5        3.07        3.73      2.03 o 
  -1   8   5      242.67      242.76      9.04 o 
   0   8   5       84.84       83.59      6.46 o 
   1   8   5       26.36       24.88      2.71 o 
   2   8   5       94.63       96.77      4.61 o 
   3   8   5        4.40        2.68      1.73 o 
   4   8   5       95.72       99.85      7.06 o 
  -3   9   5       28.74       27.48      5.09 o 
  -2   9   5      101.37      101.01      8.92 o 
  -1   9   5      310.16      334.00     15.01 o 
   0   9   5        2.24        3.47      1.92 o 
   1   9   5        9.22       12.40      3.39 o 
   2   9   5        1.77        2.22      2.55 o 
   3   9   5      143.74      139.14     11.06 o 
  -2  10   5        9.60        8.43      3.33 o 
  -1  10   5       21.84       23.35      3.88 o 
   0  10   5      108.71      108.57      6.64 o 
   1  10   5       81.02       77.60      5.96 o 
   2  10   5       75.05       40.36     35.60 o 
  -6   0   6      207.41      225.58     13.72 o 
  -5   0   6      122.71      113.68      8.86 o 
  -4   0   6      244.75      255.25     12.92 o 
  -3   0   6        0.13        1.09      1.61 o 
  -2   0   6     1760.18     1771.75     17.45 o 
  -1   0   6        9.06       12.04      1.12 o 
   0   0   6       58.89       48.85      3.71 o 
   1   0   6       16.22       16.54      1.98 o 
   2   0   6     1783.35     1846.32     27.07 o 
   3   0   6      183.32      199.06      8.46 o 
   4   0   6       13.99       15.95      4.61 o 
   5   0   6       43.46       48.64      5.18 o 
   6   0   6      208.51      207.97     23.16 o 
  -6   1   6        5.58        6.43      3.60 o 
  -5   1   6       12.53       18.95      4.81 o 
  -4   1   6       20.13       19.51      3.34 o 
  -3   1   6        0.80        1.34      1.00 o 
  -2   1   6     1192.12     1255.53     11.07 o 
  -1   1   6     2347.30     2488.56     18.25 o 
   0   1   6       56.41       58.40      1.87 o 
   1   1   6     1712.16     1765.41     18.95 o 
   2   1   6        0.01        1.68      1.53 o 
   3   1   6      874.12      855.02     14.92 o 
   4   1   6      390.34      384.64     10.37 o 
   5   1   6        0.19        1.69      1.87 o 
   6   1   6       30.80       29.58      7.84 o 
  -6   2   6        1.94        3.82      4.55 o 
  -5   2   6       98.13       94.63      6.75 o 
  -4   2   6        2.81        2.80      1.29 o 
  -3   2   6       35.99       34.12      1.33 o 
  -2   2   6        3.69        5.08      0.83 o 
  -1   2   6     1060.66     1110.70      8.56 o 
   0   2   6       40.32       37.91      1.72 o 
   1   2   6       43.18       48.23      2.18 o 
   2   2   6      222.30      222.04      6.67 o 
   3   2   6        0.19        2.80      2.03 o 
   4   2   6        0.03        1.51      1.79 o 
   5   2   6       82.38       77.75      4.73 o 
   6   2   6        6.43        8.95      4.43 o 
  -6   3   6       23.77       13.69     15.93 o 
  -5   3   6       62.30       72.41      8.90 o 
  -4   3   6       28.04       24.64      2.29 o 
  -3   3   6      173.73      155.33      4.39 o 
  -2   3   6      113.27      105.97      2.61 o 
  -1   3   6      923.10      893.90     11.69 o 
   0   3   6        2.02        2.54      0.87 o 
   1   3   6      951.07      929.56     12.97 o 
   2   3   6        5.31        7.54      1.99 o 
   3   3   6      353.46      302.65     38.30 o 
   4   3   6       75.56       82.75      4.39 o 
   5   3   6       47.47       47.56      4.94 o 
  -5   4   6       13.59       11.38      5.49 o 
  -4   4   6      263.33      266.98      8.51 o 
  -3   4   6      101.96       81.98      2.79 o 
  -2   4   6       91.50       81.45      3.29 o 
  -1   4   6        5.73        8.32      1.41 o 
   0   4   6     1448.07     1454.45     15.34 o 
   1   4   6        1.38        0.85      1.28 o 
   2   4   6      375.05      360.09      9.33 o 
   3   4   6      190.51      184.48      6.64 o 
   4   4   6      419.76      409.96     15.45 o 
   5   4   6       65.23       65.70      6.27 o 
  -5   5   6        0.51        4.03      3.54 o 
  -4   5   6       28.10       28.86      3.40 o 
  -3   5   6       35.97       45.00      3.59 o 
  -2   5   6       57.80       48.95      3.63 o 
  -1   5   6       44.56       39.36      3.22 o 
   0   5   6      469.88      477.60      6.73 o 
   1   5   6      601.79      581.45      8.94 o 
   2   5   6      127.68      124.44      4.53 o 
   3   5   6       40.84       48.55      3.67 o 
   4   5   6       57.54       60.71      5.79 o 
   5   5   6        1.25        4.07      3.55 o 
  -5   6   6        0.03        2.78      4.18 o 
  -4   6   6       47.95       51.00      4.64 o 
  -3   6   6      131.06      129.29      5.90 o 
  -2   6   6       17.28       18.11      3.48 o 
  -1   6   6       88.52       84.44      4.86 o 
   0   6   6      447.92      442.54     11.48 o 
   1   6   6       23.99       22.79      2.55 o 
   2   6   6       93.59       85.58      5.65 o 
   3   6   6      145.38      125.80      7.94 o 
   4   6   6       61.40       55.93      5.50 o 
  -4   7   6       40.72       46.88      4.94 o 
  -3   7   6      359.47      368.41      8.68 o 
  -2   7   6       13.93       10.91      2.45 o 
  -1   7   6      236.30      241.59      7.66 o 
   0   7   6       14.62       14.97      2.81 o 
   1   7   6      358.91      340.76     11.06 o 
   2   7   6       63.93       68.12      3.78 o 
   3   7   6       62.87       66.79      4.06 o 
   4   7   6        0.42        1.12      2.10 o 
  -4   8   6        5.94        7.43      3.82 o 
  -3   8   6       22.37       17.65      3.55 o 
  -2   8   6       63.34       70.28      4.39 o 
  -1   8   6      100.91       95.12      5.11 o 
   0   8   6      376.73      401.57     13.68 o 
   1   8   6       57.06       57.97      7.28 o 
   2   8   6      456.68      456.34     13.27 o 
   3   8   6       17.32       17.33      2.77 o 
  -3   9   6        9.95       14.68      3.41 o 
  -2   9   6        4.26        7.86      2.20 o 
  -1   9   6        2.15        3.75      2.65 o 
   0   9   6       13.64        8.47      2.76 o 
   1   9   6        0.44        4.33      2.45 o 
   2   9   6        0.80        1.83      2.67 o 
   3   9   6       21.59       15.79      4.47 o 
  -1  10   6        0.01        2.35      3.07 o 
   0  10   6       24.81       23.68      4.34 o 
   1  10   6        1.79        4.02      2.30 o 
  -6   1   7       52.38       48.58      5.84 o 
  -5   1   7        5.24        7.34      2.89 o 
  -4   1   7       48.27       48.40      4.57 o 
  -3   1   7      858.99      820.60     16.12 o 
  -2   1   7       52.11       40.84      2.12 o 
  -1   1   7      429.92      417.81      6.06 o 
   0   1   7      666.72      697.24     10.11 o 
   1   1   7     2296.68     2452.64     26.54 o 
   2   1   7     1171.09     1148.55     16.36 o 
   3   1   7        0.24        0.27      2.74 o 
   4   1   7       77.55       85.44      4.16 o 
   5   1   7       56.83       53.51      5.21 o 
  -6   2   7      146.25      163.47     14.45 o 
  -5   2   7        0.08        1.93      2.67 o 
  -4   2   7      576.52      580.33     15.60 o 
  -3   2   7        1.90        1.88      0.56 o 
  -2   2   7     1409.86     1404.98     16.49 o 
  -1   2   7      572.30      576.50      5.86 o 
   0   2   7      254.92      237.68      4.23 o 
   1   2   7      176.53      163.51      4.30 o 
   2   2   7        4.95        5.08      1.76 o 
   3   2   7      154.73      150.74      5.51 o 
   4   2   7       21.74       23.93      2.97 o 
   5   2   7      106.97      106.09      7.09 o 
  -5   3   7        3.88        4.56      2.33 o 
  -4   3   7      183.62      168.27      5.95 o 
  -3   3   7      200.13      194.64      4.37 o 
  -2   3   7       24.84       24.10      1.59 o 
  -1   3   7     1277.37     1384.88     15.26 o 
   0   3   7      157.40      142.70      2.82 o 
   1   3   7      392.93      371.03      6.92 o 
   2   3   7      749.90      776.00     12.18 o 
   3   3   7       13.85       10.97      2.43 o 
   4   3   7       33.45       30.45      3.87 o 
   5   3   7       13.86       10.53      2.88 o 
  -5   4   7        3.53        4.22      5.54 o 
  -4   4   7       15.09       11.65      2.74 o 
  -3   4   7       88.32       79.94      2.90 o 
  -2   4   7      372.01      399.49      7.98 o 
  -1   4   7        0.02        1.28      1.42 o 
   0   4   7      660.50      668.75      8.85 o 
   1   4   7       42.96       40.99      2.95 o 
   2   4   7        8.32        7.32      1.73 o 
   3   4   7       71.32       77.99      4.34 o 
   4   4   7        2.67        3.89      2.21 o 
   5   4   7       64.27       49.32     13.72 o 
  -5   5   7      244.49      254.55     15.82 o 
  -4   5   7        0.90        2.07      2.31 o 
  -3   5   7       80.33       92.32      4.86 o 
  -2   5   7      112.75      111.40      5.19 o 
  -1   5   7      686.18      686.40     13.13 o 
   0   5   7      500.76      485.72      9.21 o 
   1   5   7       32.72       30.76      1.59 o 
   2   5   7      118.47      117.04      6.26 o 
   3   5   7      318.76      315.67     12.00 o 
   4   5   7       47.85       62.73      4.93 o 
   5   5   7        5.92        7.33      3.53 o 
  -5   6   7      103.61      101.14     12.49 o 
  -4   6   7      316.03      311.45     15.00 o 
  -3   6   7        0.51        0.29      1.73 o 
  -2   6   7      483.40      492.06     12.95 o 
  -1   6   7        5.77        5.07      1.80 o 
   0   6   7      299.64      301.04     10.17 o 
   1   6   7      488.24      465.70     19.19 o 
   2   6   7       45.06       47.55      4.22 o 
   3   6   7      169.64      164.38      7.55 o 
   4   6   7        0.38        2.94      2.46 o 
  -4   7   7       31.53       30.74      6.44 o 
  -3   7   7       15.49       12.48      3.40 o 
  -2   7   7       46.94       42.20      6.05 o 
  -1   7   7      260.47      262.78      9.08 o 
   0   7   7      178.50      185.23      7.45 o 
   1   7   7        0.23        0.98      1.23 o 
   2   7   7       29.95       21.74      2.89 o 
   3   7   7        0.04        2.11      3.38 o 
   4   7   7       28.78       16.43      4.85 o 
  -3   8   7        0.60        3.78      2.55 o 
  -2   8   7      206.55      222.71      9.75 o 
  -1   8   7        8.11        8.93      2.68 o 
   0   8   7       99.53      112.21      7.07 o 
   1   8   7       35.37       36.77      4.52 o 
   2   8   7       72.87       79.20      5.87 o 
   3   8   7       50.18       49.54      5.19 o 
  -3   9   7      156.71      169.00     10.70 o 
  -2   9   7       54.17       45.90      5.78 o 
  -1   9   7      143.16      155.36      7.33 o 
   0   9   7      172.49      185.39      7.65 o 
   1   9   7       91.75       94.78      5.58 o 
   2   9   7       17.92       20.62      4.70 o 
  -1  10   7       27.44       25.42      7.53 o 
   0  10   7       98.56      104.19      8.51 o 
   1  10   7       99.13       90.41      7.21 o 
  -6   0   8       25.00       23.25     11.38 o 
  -5   0   8      105.52      108.84     19.40 o 
  -4   0   8      597.52      620.33     23.51 o 
  -3   0   8     1799.64     1762.66     48.64 o 
  -2   0   8       47.94       48.12      2.42 o 
  -1   0   8       98.08       94.38      3.49 o 
   0   0   8      804.52      919.35     19.83 o 
   1   0   8       69.61       67.37     19.32 o 
   2   0   8       93.56       97.94      5.13 o 
   3   0   8        0.25        2.30      2.36 o 
   4   0   8       98.10       90.45      7.36 o 
   5   0   8      245.49      236.65     14.48 o 
  -6   1   8        9.12        5.75      2.91 o 
  -5   1   8      196.29      196.46      7.13 o 
  -4   1   8        2.74        4.52      1.69 o 
  -3   1   8      192.46      187.38      3.47 o 
  -2   1   8      126.80      126.30      2.55 o 
  -1   1   8      205.68      205.71      4.15 o 
   0   1   8      966.43      973.11     20.23 o 
   1   1   8       11.19       13.67      4.16 o 
   2   1   8      617.26      608.48     10.30 o 
   3   1   8        0.48        2.40      1.85 o 
   4   1   8      231.20      229.97      7.89 o 
   5   1   8        3.43        4.03      1.59 o 
  -6   2   8        2.45        4.43      8.60 o 
  -5   2   8        0.05        0.74      2.25 o 
  -4   2   8       18.37       14.95      2.65 o 
  -3   2   8        0.07        1.23      0.67 o 
  -2   2   8      119.71      112.67      2.49 o 
  -1   2   8      301.22      342.26      4.61 o 
   0   2   8       41.39       44.70      2.18 o 
   1   2   8       38.67       31.49      2.81 o 
   2   2   8       23.38       17.13      3.04 o 
   3   2   8       97.39       98.67      5.95 o 
   4   2   8       79.87       81.26      4.58 o 
   5   2   8       21.54       19.82      3.79 o 
  -5   3   8      231.22      222.35     26.16 o 
  -4   3   8       15.16       22.11      3.34 o 
  -3   3   8       74.44       68.35      3.02 o 
  -2   3   8      150.17      144.13      3.09 o 
  -1   3   8       37.76       31.67      1.95 o 
   0   3   8      586.36      564.87      7.95 o 
   1   3   8       72.50       72.56      3.91 o 
   2   3   8      474.45      488.16     14.43 o 
   3   3   8       89.30       84.01      4.59 o 
   4   3   8      404.12      395.59     13.75 o 
   5   3   8        1.76        3.07      2.50 o 
  -5   4   8      137.85      140.70     11.32 o 
  -4   4   8      107.03      108.47      5.86 o 
  -3   4   8      390.22      372.49      8.49 o 
  -2   4   8      360.03      369.41      8.05 o 
  -1   4   8      501.72      506.00      7.49 o 
   0   4   8       55.33       48.10      2.83 o 
   1   4   8       44.65       45.59      4.19 o 
   2   4   8      134.15      125.61      5.67 o 
   3   4   8       98.78       97.48      5.03 o 
   4   4   8        0.35        3.64      2.41 o 
   5   4   8       87.97       89.77      8.45 o 
  -5   5   8        4.54        3.12      3.39 o 
  -4   5   8        6.29        7.79      2.58 o 
  -3   5   8      121.07      114.94      6.38 o 
  -2   5   8      108.95      119.63      5.39 o 
  -1   5   8        0.11        0.63      1.13 o 
   0   5   8      148.81      144.67      4.78 o 
   1   5   8      129.47      115.53      3.73 o 
   2   5   8      141.29      125.99      6.46 o 
   3   5   8       36.96       38.01      5.28 o 
   4   5   8        7.94        8.76      3.08 o 
   5   5   8        3.36        5.57      2.73 o 
  -4   6   8       34.23       43.00      9.09 o 
  -3   6   8       61.97       69.65      4.47 o 
  -2   6   8      232.97      174.30     23.67 o 
  -1   6   8      155.85      154.38      7.43 o 
   0   6   8      223.37      212.69      8.66 o 
   1   6   8      204.40      202.72      6.34 o 
   2   6   8       12.88       11.27      3.39 o 
   3   6   8       28.11       34.55      3.88 o 
   4   6   8       36.45       27.91      5.88 o 
  -4   7   8       77.18       78.84      8.28 o 
  -3   7   8       70.58       67.45      5.03 o 
  -2   7   8       95.48      103.76      5.87 o 
  -1   7   8       63.88       64.07      4.91 o 
   0   7   8      113.16      122.99      7.16 o 
   1   7   8       68.37       65.60      7.70 o 
   2   7   8      182.44      187.06      6.85 o 
   3   7   8        5.74        4.49      2.02 o 
   4   7   8      189.85      200.70     12.40 o 
  -3   8   8       10.89       11.15      2.57 o 
  -2   8   8      241.75      255.48     11.38 o 
  -1   8   8      232.21      234.44      6.87 o 
   0   8   8        2.68        5.34      2.46 o 
   1   8   8       31.22       24.86      6.27 o 
   2   8   8        4.36        6.93      3.19 o 
   3   8   8      108.59      109.75      7.50 o 
  -2   9   8       59.81       53.96      8.73 o 
  -1   9   8        1.06        2.06      2.36 o 
   0   9   8        7.32        5.54      2.29 o 
   1   9   8        0.75        2.75      2.81 o 
   2   9   8        3.08        3.31      2.75 o 
   0  10   8       99.77       90.80      8.07 o 
  -5   1   9      114.34      115.58      7.68 o 
  -4   1   9      150.90      156.79      6.89 o 
  -3   1   9      297.56      280.25      7.39 o 
  -2   1   9      118.38      118.69      3.33 o 
  -1   1   9       45.79       57.32      2.63 o 
   0   1   9      269.59      240.06      6.19 o 
   1   1   9       18.56       25.68      4.14 o 
   2   1   9      383.15      374.98      8.23 o 
   3   1   9      591.22      592.67     12.64 o 
   4   1   9      163.55      158.73      6.82 o 
   5   1   9       65.30       66.13      4.83 o 
  -5   2   9      139.87      155.46      8.07 o 
  -4   2   9      138.86      130.07      6.21 o 
  -3   2   9      141.49      150.54      5.05 o 
  -2   2   9       10.11       12.48      1.52 o 
  -1   2   9      909.21      935.27     15.29 o 
   0   2   9       66.21       67.89      3.20 o 
   1   2   9     1083.33     1087.54     18.86 o 
   2   2   9      262.41      263.55      7.50 o 
   3   2   9      599.42      598.11     14.78 o 
   4   2   9       18.91       18.33      4.37 o 
   5   2   9       39.83       46.14      5.06 o 
  -5   3   9       79.49       89.18     16.61 o 
  -4   3   9       33.28       25.83      3.79 o 
  -3   3   9       53.36       52.57      3.27 o 
  -2   3   9      109.24      115.02      3.15 o 
  -1   3   9      195.45      173.59      2.73 o 
   0   3   9      754.47      679.19     49.87 o 
   1   3   9      399.48      382.67      7.82 o 
   2   3   9      125.05      110.29      6.14 o 
   3   3   9       31.12       30.98      3.44 o 
   4   3   9       77.20       71.43      6.10 o 
   5   3   9      154.33      155.08     11.03 o 
  -5   4   9        5.81        4.52      3.97 o 
  -4   4   9        0.48        2.92      5.48 o 
  -3   4   9       68.56       52.12      4.53 o 
  -2   4   9       47.98       48.90      3.13 o 
  -1   4   9      432.58      444.69     10.16 o 
   0   4   9       40.43       39.20      2.15 o 
   1   4   9      404.74      385.83      9.68 o 
   2   4   9        7.42        8.11      2.49 o 
   3   4   9        0.05        2.63      3.02 o 
   4   4   9        0.74        3.98      2.79 o 
   5   4   9        0.71        5.49      4.41 o 
  -5   5   9       19.30       16.41      8.68 o 
  -4   5   9       47.23       41.66      8.73 o 
  -3   5   9      124.38      111.52      5.94 o 
  -2   5   9      117.79      120.53      4.72 o 
  -1   5   9        8.74        7.74      1.60 o 
   0   5   9        0.56        1.89      0.55 o 
   1   5   9        0.31        1.81      0.95 o 
   2   5   9      453.07      434.64     14.24 o 
   3   5   9      176.94      171.65      7.81 o 
   4   5   9      130.08      127.79      7.86 o 
  -4   6   9       65.09       65.08     15.14 o 
  -3   6   9      253.46      271.57      7.46 o 
  -2   6   9       22.11       14.39      3.78 o 
  -1   6   9      300.58      323.90      9.72 o 
   0   6   9      222.68      221.33      8.45 o 
   1   6   9      636.85      579.69     34.85 o 
   2   6   9       39.54       39.56      3.67 o 
   3   6   9      184.96      192.45      6.89 o 
   4   6   9       14.80       10.34      5.26 o 
  -4   7   9        9.89        8.97      4.09 o 
  -3   7   9        2.79        3.45      2.83 o 
  -2   7   9        8.75        9.82      2.53 o 
  -1   7   9        8.09        7.66      2.61 o 
   0   7   9       50.31       52.35      6.41 o 
   1   7   9        7.62        7.24      3.22 o 
   2   7   9       54.03       56.42      3.81 o 
   3   7   9        9.92       10.52      2.77 o 
  -3   8   9       39.25       34.28      4.67 o 
  -2   8   9        5.41        5.88      2.48 o 
  -1   8   9      436.74      434.51     16.80 o 
   0   8   9        4.09        5.05      3.04 o 
   1   8   9      156.07      158.35      9.23 o 
   2   8   9        2.88        3.57      2.37 o 
   3   8   9       65.50       74.69     14.35 o 
  -2   9   9        0.29        2.39      2.21 o 
  -1   9   9       25.16       24.60      4.26 o 
   0   9   9      112.25      113.56      7.03 o 
   1   9   9       20.72       16.82      5.32 o 
   2   9   9       40.77       32.76      9.20 o 
  -5   0  10       16.37       20.48      5.79 o 
  -4   0  10       37.70       32.29      7.03 o 
  -3   0  10       29.88       27.99      5.54 o 
  -2   0  10      366.08      354.74      9.22 o 
  -1   0  10      573.53      562.98     11.44 o 
   0   0  10      290.93      291.77     12.89 o 
   1   0  10      718.78      787.68     21.71 o 
   2   0  10      544.53      565.21     22.95 o 
   3   0  10      898.78      910.29     33.37 o 
   4   0  10       58.49       64.76      6.07 o 
   5   0  10        5.08        5.72      3.35 o 
  -5   1  10        1.99        3.03      2.73 o 
  -4   1  10      233.48      237.78      9.73 o 
  -3   1  10      139.08      136.30      3.94 o 
  -2   1  10     1385.60     1475.29     22.96 o 
  -1   1  10      128.98      131.87      3.40 o 
   0   1  10      346.82      345.43      8.08 o 
   1   1  10      278.01      265.31      8.26 o 
   2   1  10        0.33       -0.88      2.26 o 
   3   1  10      354.06      346.67     10.77 o 
   4   1  10       97.32       96.48      5.18 o 
   5   1  10       25.11       19.13      4.92 o 
  -5   2  10        0.02        1.57      2.34 o 
  -4   2  10      118.81      118.46      6.76 o 
  -3   2  10       67.82       62.76      3.23 o 
  -2   2  10      273.07      264.52      5.81 o 
  -1   2  10       26.22       23.95      2.60 o 
   0   2  10        1.24        2.40      1.71 o 
   1   2  10       47.32       45.57      4.18 o 
   2   2  10      289.64      276.68      9.60 o 
   3   2  10        3.70        6.30      2.03 o 
   4   2  10       41.90       38.11      6.91 o 
   5   2  10        0.25        1.46      1.85 o 
  -5   3  10        0.27        4.81      4.05 o 
  -4   3  10      504.45      505.97     19.03 o 
  -3   3  10       11.23        9.83      1.60 o 
  -2   3  10      545.03      550.85     11.63 o 
  -1   3  10       57.16       58.15      2.63 o 
   0   3  10      738.89      708.23     15.10 o 
   1   3  10      141.04      131.58      6.53 o 
   2   3  10       31.09       30.64      3.43 o 
   3   3  10       80.75       86.13      7.43 o 
   4   3  10        4.23        4.09      2.38 o 
   5   3  10      231.96      248.26     17.30 o 
  -5   4  10        5.61        8.59      4.01 o 
  -4   4  10        0.00        3.93      5.07 o 
  -3   4  10      205.04      240.61      8.21 o 
  -2   4  10       42.19       47.37      3.60 o 
  -1   4  10      301.31      296.11      7.05 o 
   0   4  10      671.03      627.59     20.40 o 
   1   4  10      777.95      737.31     23.75 o 
   2   4  10      249.01      234.45      8.37 o 
   3   4  10       92.89       92.53      6.31 o 
   4   4  10       91.59       99.43      6.37 o 
  -5   5  10       75.01       49.53     11.80 o 
  -4   5  10       46.18       54.55      7.49 o 
  -3   5  10        0.93        2.61      1.67 o 
  -2   5  10      239.83      216.77      8.33 o 
  -1   5  10       45.30       46.63      3.21 o 
   0   5  10       41.98       43.16      3.96 o 
   1   5  10      198.92      187.25      5.35 o 
   2   5  10       13.58       13.49      3.39 o 
   3   5  10       90.23       87.67      5.12 o 
   4   5  10       42.46       49.76      4.68 o 
  -4   6  10       12.38       10.69      5.44 o 
  -3   6  10       93.55       99.74      6.03 o 
  -2   6  10       44.70       36.12      4.40 o 
  -1   6  10       37.37       36.98      4.16 o 
   0   6  10      341.00      348.87     11.21 o 
   1   6  10      216.56      206.91      7.15 o 
   2   6  10      107.55      101.10      5.15 o 
   3   6  10        7.30        6.39      2.45 o 
   4   6  10        8.44       11.97      2.95 o 
  -4   7  10      148.02      169.26     14.62 o 
  -3   7  10        0.98        2.60      1.89 o 
  -2   7  10      278.53      291.51      9.56 o 
  -1   7  10       41.73       34.97      8.77 o 
   0   7  10      103.68       97.67      5.86 o 
   1   7  10       11.23        9.59      2.91 o 
   2   7  10       54.39       58.52      8.20 o 
   3   7  10       90.20       85.62      4.73 o 
  -3   8  10       94.13       98.40      6.40 o 
  -2   8  10       20.60       19.61      4.02 o 
  -1   8  10      414.21      434.52     19.23 o 
   0   8  10      180.02      197.93      9.40 o 
   1   8  10       53.56       56.04     13.44 o 
   2   8  10      207.33      221.39      8.37 o 
  -1   9  10        6.48        6.31      2.29 o 
   0   9  10       34.09       28.51      5.27 o 
   1   9  10       31.29       23.01      6.15 o 
  -5   1  11        5.86        7.57      3.56 o 
  -4   1  11      183.75      188.10      7.87 o 
  -3   1  11      866.21      887.60     18.33 o 
  -2   1  11      643.50      649.17     13.41 o 
  -1   1  11      401.05      398.49      7.16 o 
   0   1  11       10.87       11.36      2.76 o 
   1   1  11      173.45      173.83      7.91 o 
   2   1  11      127.90      128.33     12.08 o 
   3   1  11        0.26        2.24      1.72 o 
   4   1  11      113.90      118.72      5.29 o 
   5   1  11       16.37       10.58      3.80 o 
  -5   2  11      192.60      201.55     13.59 o 
  -4   2  11        1.47        4.95      2.21 o 
  -3   2  11       40.24       38.22      2.62 o 
  -2   2  11       44.43       42.97      4.00 o 
  -1   2  11        0.08        1.68      0.58 o 
   0   2  11      315.61      315.18      7.44 o 
   1   2  11        7.80       10.22      3.02 o 
   2   2  11      725.17      743.57     17.80 o 
   3   2  11       46.71       42.21      3.92 o 
   4   2  11      405.56      408.80     17.99 o 
   5   2  11       52.35       52.42      4.96 o 
  -5   3  11       45.80       41.09     11.89 o 
  -4   3  11      274.99      264.77     11.81 o 
  -3   3  11       96.17       89.89      3.58 o 
  -2   3  11       72.13       72.61      3.62 o 
  -1   3  11      819.30      798.17     18.55 o 
   0   3  11       17.85       17.04      3.14 o 
   1   3  11       17.67       17.18      3.76 o 
   2   3  11      133.04      139.99      7.02 o 
   3   3  11        8.21        7.02      2.23 o 
   4   3  11        3.19        3.92      2.73 o 
  -5   4  11      179.42      176.29     17.82 o 
  -4   4  11       14.43       15.81      4.67 o 
  -3   4  11        1.74        2.67      1.13 o 
  -2   4  11        0.46        1.17      1.47 o 
  -1   4  11       59.92       52.47      2.37 o 
   0   4  11      605.90      592.22     12.45 o 
   1   4  11      313.73      308.20      9.39 o 
   2   4  11       17.93       18.87      3.80 o 
   3   4  11        7.59        6.73      3.82 o 
   4   4  11       70.61       67.58      5.53 o 
  -4   5  11      150.81      157.67     15.04 o 
  -3   5  11      173.29      180.12      5.80 o 
  -2   5  11      136.99      135.29      6.10 o 
  -1   5  11      285.85      282.48      7.89 o 
   0   5  11      520.51      516.31     13.40 o 
   1   5  11        6.48        5.43      1.72 o 
   2   5  11       25.87       23.93      3.05 o 
   3   5  11       46.51       45.43      5.80 o 
   4   5  11        6.98        5.00      2.27 o 
  -4   6  11       29.65       16.71     12.52 o 
  -3   6  11       93.47       87.94      6.50 o 
  -2   6  11      134.23      146.49      7.40 o 
  -1   6  11        0.23        2.47      2.23 o 
   0   6  11      319.92      320.37     11.63 o 
   1   6  11       16.53       13.33      3.92 o 
   2   6  11      166.30      173.67      6.15 o 
   3   6  11        4.62        4.12      2.18 o 
  -3   7  11       20.64       14.96      4.79 o 
  -2   7  11        3.73        3.04      2.22 o 
  -1   7  11        2.50        4.34      2.15 o 
   0   7  11       39.96       35.04      5.06 o 
   1   7  11       70.87       66.48      7.15 o 
   2   7  11        4.75        7.40      3.64 o 
   3   7  11        8.22        5.65      2.77 o 
  -2   8  11       49.70       57.51      7.46 o 
  -1   8  11       34.17       28.96      5.37 o 
   0   8  11       46.29       43.89      6.33 o 
   1   8  11        0.16        3.40      2.52 o 
   2   8  11      230.86      246.70     15.07 o 
  -1   9  11       35.80       31.35      5.95 o 
   0   9  11       78.55       85.00      7.41 o 
  -5   0  12       11.25        7.69      4.08 o 
  -4   0  12      110.46      107.20      7.53 o 
  -3   0  12      373.02      380.45     14.76 o 
  -2   0  12        2.00        3.13      2.53 o 
  -1   0  12       10.73       15.74      3.00 o 
   0   0  12      115.71      135.68      6.49 o 
   1   0  12      119.48      115.41     10.76 o 
   2   0  12      549.80      506.09     23.12 o 
   3   0  12      441.11      440.27     29.07 o 
   4   0  12      576.90      603.38     26.28 o 
   5   0  12      119.93      132.86     10.64 o 
  -5   1  12       29.04       25.16      3.59 o 
  -4   1  12        5.66        7.15      2.62 o 
  -3   1  12      447.76      463.28     11.06 o 
  -2   1  12       96.55       95.81      3.71 o 
  -1   1  12      328.53      326.50      7.10 o 
   0   1  12        1.40        1.49      1.74 o 
   1   1  12      442.99      416.00     28.44 o 
   2   1  12       34.13       31.21      9.86 o 
   3   1  12        0.62        1.77      2.69 o 
   4   1  12       25.26       22.79      4.69 o 
  -5   2  12        0.08        3.99      3.32 o 
  -4   2  12       23.93       26.94      3.24 o 
  -3   2  12      136.74      126.39      4.38 o 
  -2   2  12       11.14        8.64      1.88 o 
  -1   2  12      216.38      213.10      7.05 o 
   0   2  12        0.22        1.19      1.94 o 
   1   2  12        3.68        5.83      3.02 o 
   2   2  12        5.02        6.17      3.37 o 
   3   2  12      112.47      116.06      7.79 o 
   4   2  12        4.28        6.30      2.80 o 
  -5   3  12       80.77      105.71     10.64 o 
  -4   3  12       61.25       57.41      9.38 o 
  -3   3  12       79.63       70.69      5.35 o 
  -2   3  12       11.30       17.04      2.21 o 
  -1   3  12      825.88      859.07     14.63 o 
   0   3  12       18.28       21.78      2.98 o 
   1   3  12      449.08      469.83     15.60 o 
   2   3  12       56.10       51.15      4.89 o 
   3   3  12      238.32      227.46      9.52 o 
   4   3  12        1.45        1.23      2.36 o 
  -4   4  12       42.92       29.83     10.30 o 
  -3   4  12       15.18       17.54      3.11 o 
  -2   4  12       68.15       77.68      5.02 o 
  -1   4  12      146.63      144.47      4.64 o 
   0   4  12       22.85       24.28      2.77 o 
   1   4  12       39.45       39.75      4.98 o 
   2   4  12      398.54      399.17     15.60 o 
   3   4  12       64.11       62.20      5.42 o 
   4   4  12      164.14      175.63      8.01 o 
  -4   5  12        8.34        8.80      4.43 o 
  -3   5  12       73.96       66.35      8.36 o 
  -2   5  12        4.28        2.64      1.78 o 
  -1   5  12       26.37       30.80      2.94 o 
   0   5  12       30.32       27.05      4.60 o 
   1   5  12       16.95       16.81      2.79 o 
   2   5  12        1.32        4.02      2.45 o 
   3   5  12       23.85       20.23      3.67 o 
   4   5  12       19.86       22.60      3.61 o 
  -4   6  12       18.53       15.50      7.15 o 
  -3   6  12       34.94       30.29      4.39 o 
  -2   6  12      109.40      104.35      6.56 o 
  -1   6  12        2.81        4.56      2.17 o 
   0   6  12        7.45        7.30      2.42 o 
   1   6  12      133.62      133.82      6.69 o 
   2   6  12       21.77       15.07      3.68 o 
   3   6  12       36.04       32.63      3.82 o 
  -3   7  12       75.98       78.17     11.29 o 
  -2   7  12        5.83        5.45      1.70 o 
  -1   7  12      244.36      240.71     12.26 o 
   0   7  12       30.39       30.12      4.87 o 
   1   7  12      392.24      409.48     14.32 o 
   2   7  12       88.23       90.36      6.50 o 
  -2   8  12       19.05       18.70      3.61 o 
  -1   8  12        0.06        1.48      2.37 o 
   0   8  12      108.40      120.53      6.17 o 
   1   8  12       10.26        8.91      4.02 o 
  -5   1  13       11.43        7.84      3.99 o 
  -4   1  13       36.04       32.87      5.13 o 
  -3   1  13       76.25       78.19      4.76 o 
  -2   1  13      253.58      259.51      8.35 o 
  -1   1  13      320.71      331.69      7.23 o 
   0   1  13      225.30      214.24      5.67 o 
   1   1  13      150.47      123.40     13.40 o 
   2   1  13      217.18      220.54     11.54 o 
   3   1  13      156.06      171.41     24.79 o 
   4   1  13       19.34       29.63      4.85 o 
  -5   2  13        3.92        3.64      2.69 o 
  -4   2  13      232.15      247.42     16.81 o 
  -3   2  13       29.80       27.89      2.62 o 
  -2   2  13      442.53      454.31     11.25 o 
  -1   2  13      202.72      192.40      5.49 o 
   0   2  13      842.13      863.04     17.56 o 
   1   2  13      248.85      236.06     10.73 o 
   2   2  13       36.22       41.72      4.94 o 
   3   2  13      212.71      232.26      9.05 o 
   4   2  13        0.03        3.67      3.59 o 
  -4   3  13       24.73       15.30      5.71 o 
  -3   3  13       60.68       56.09      5.94 o 
  -2   3  13        3.42        4.70      1.33 o 
  -1   3  13       81.49       73.28      4.72 o 
   0   3  13      406.42      393.35      9.47 o 
   1   3  13       15.16       12.52      3.02 o 
   2   3  13       36.03       32.30      4.59 o 
   3   3  13        0.22        2.78      2.02 o 
   4   3  13       10.89        6.86      4.61 o 
  -4   4  13       84.97       72.89     16.02 o 
  -3   4  13        7.33        3.01      1.71 o 
  -2   4  13       82.64       76.87      5.93 o 
  -1   4  13        0.09        2.93      1.67 o 
   0   4  13       13.20       14.26      2.88 o 
   1   4  13       15.02       15.16      3.02 o 
   2   4  13       14.88       11.70      3.56 o 
   3   4  13        0.14        1.42      1.28 o 
   4   4  13       10.89        9.41      3.23 o 
  -4   5  13        9.41        7.10      5.23 o 
  -3   5  13       88.09       92.49      7.33 o 
  -2   5  13       14.95       10.81      3.50 o 
  -1   5  13      180.58      193.99      8.35 o 
   0   5  13      160.72      155.35      7.80 o 
   1   5  13      688.68      688.16     18.22 o 
   2   5  13      245.62      239.55     11.93 o 
   3   5  13       99.11      103.11      7.85 o 
  -3   6  13       54.74       51.14     10.80 o 
  -2   6  13      401.47      427.06     13.29 o 
  -1   6  13      109.54      116.65      5.41 o 
   0   6  13       88.43       83.79      8.14 o 
   1   6  13        0.86        3.67      4.59 o 
   2   6  13       49.64       51.22      6.22 o 
   3   6  13      260.32      298.78     21.32 o 
  -2   7  13        0.02        1.35      2.91 o 
  -1   7  13       12.13       12.08      3.12 o 
   0   7  13        0.23        1.02      2.20 o 
   1   7  13        0.55        4.90      3.75 o 
   2   7  13       57.79       48.61     10.15 o 
  -1   8  13        2.81        1.71      2.91 o 
   0   8  13       26.73       21.70      3.71 o 
   1   8  13        0.05        2.56      2.38 o 
  -4   0  14       98.25       97.41      8.14 o 
  -3   0  14       47.99       45.27      3.80 o 
  -2   0  14      969.17      972.65     32.16 o 
  -1   0  14      689.33      700.23     20.32 o 
   0   0  14      124.99      117.50      6.10 o 
   1   0  14       75.55      100.53     23.52 o 
   2   0  14      117.70      129.57     13.14 o 
   3   0  14      306.44      362.56     18.55 o 
   4   0  14       89.14       94.48     21.18 o 
  -4   1  14       70.69       71.60      5.40 o 
  -3   1  14       22.32       19.93      3.29 o 
  -2   1  14       92.29       90.17      4.79 o 
  -1   1  14        2.98        3.38      1.59 o 
   0   1  14      252.46      237.18      6.79 o 
   1   1  14       74.41       64.50      8.50 o 
   2   1  14        8.85       10.07      3.95 o 
   3   1  14        9.32        8.86      3.37 o 
   4   1  14       48.26       46.60      6.16 o 
  -4   2  14       20.41       22.45      6.28 o 
  -3   2  14       55.03       52.76      4.43 o 
  -2   2  14        1.06        2.88      1.42 o 
  -1   2  14        6.13        3.67      1.34 o 
   0   2  14        0.00        0.79      1.92 o 
   1   2  14        2.37        4.83      4.47 o 
   2   2  14        2.00        4.67      4.43 o 
   3   2  14        2.30       -0.49      5.33 o 
   4   2  14        2.63        3.49      2.57 o 
  -4   3  14        9.35        6.47      3.05 o 
  -3   3  14       80.81       83.17      4.82 o 
  -2   3  14       53.39       58.86      4.36 o 
  -1   3  14        3.28        5.27      1.37 o 
   0   3  14      405.24      385.48     10.35 o 
   1   3  14        3.90        5.72      2.75 o 
   2   3  14      265.43      284.31     15.12 o 
   3   3  14        2.79        5.99      3.50 o 
   4   3  14       85.09       86.30     17.15 o 
  -4   4  14      172.97      173.41     12.32 o 
  -3   4  14      200.36      207.10      7.55 o 
  -2   4  14      177.21      172.48      5.90 o 
  -1   4  14      226.81      233.37      9.64 o 
   0   4  14      163.80      150.39      5.38 o 
   1   4  14      252.64      256.04      9.29 o 
   2   4  14        0.04        2.59      4.65 o 
   3   4  14       12.07        8.46      3.34 o 
  -3   5  14       49.06       38.03      8.77 o 
  -2   5  14      189.67      192.15      9.49 o 
  -1   5  14        6.93        6.98      3.20 o 
   0   5  14        0.55        3.76      2.44 o 
   1   5  14       46.05       41.38      4.76 o 
   2   5  14        6.94        7.63      3.38 o 
   3   5  14        0.11        3.73      5.55 o 
  -3   6  14       74.62       44.59     14.13 o 
  -2   6  14       34.28       36.97      5.91 o 
  -1   6  14       34.47       36.03      4.25 o 
   0   6  14        1.25        0.64      2.96 o 
   1   6  14        2.29        5.57      3.34 o 
   2   6  14        3.25        5.02      3.78 o 
  -2   7  14       92.28       92.49      8.00 o 
  -1   7  14       40.04       43.76      5.41 o 
   0   7  14       74.96       71.33      6.10 o 
   1   7  14        0.17        2.44      2.51 o 
  -4   1  15       16.71       22.30      4.92 o 
  -3   1  15       17.62       15.75      2.73 o 
  -2   1  15      221.05      230.32      7.28 o 
  -1   1  15       17.51       18.08      3.06 o 
   0   1  15        2.63        2.42      1.80 o 
   1   1  15        5.58        5.87      3.86 o 
   2   1  15      192.05      207.52     11.63 o 
   3   1  15        2.25        6.82      6.06 o 
   4   1  15       34.54       29.59     10.73 o 
  -4   2  15        6.12        6.35      3.68 o 
  -3   2  15      148.18      135.69      8.31 o 
  -2   2  15        2.12        4.58      2.34 o 
  -1   2  15      369.86      366.95     10.75 o 
   0   2  15       46.07       46.78      3.67 o 
   1   2  15      470.03      493.47     18.90 o 
   2   2  15        8.89       13.52      5.37 o 
   3   2  15      178.77      177.56     12.01 o 
  -4   3  15      121.11      119.16      9.72 o 
  -3   3  15        0.24        2.43      2.48 o 
  -2   3  15       13.09       12.28      2.91 o 
  -1   3  15       48.22       38.19      5.86 o 
   0   3  15        0.31        1.30      1.56 o 
   1   3  15       28.13       26.35      3.55 o 
   2   3  15        0.57        3.21      4.71 o 
   3   3  15       14.87        7.62      5.41 o 
  -3   4  15       44.07       54.97      5.03 o 
  -2   4  15       43.47       39.32      3.98 o 
  -1   4  15       10.48        9.04      2.28 o 
   0   4  15       24.75       26.51      2.98 o 
   1   4  15        3.11        3.56      2.41 o 
   2   4  15        4.23        5.85      5.06 o 
   3   4  15        3.08        1.56      6.33 o 
  -3   5  15       32.59       21.07      7.09 o 
  -2   5  15        7.36        8.72      2.66 o 
  -1   5  15       30.07       28.04      3.82 o 
   0   5  15      287.81      299.26     12.95 o 
   1   5  15       16.15       18.05      4.22 o 
   2   5  15       47.72       47.32      5.13 o 
  -2   6  15        0.18        1.96      2.36 o 
  -1   6  15       64.95       64.13      6.82 o 
   0   6  15       23.48       22.76      4.48 o 
   1   6  15      108.88      103.00      8.15 o 
   2   6  15       17.13       15.22      3.47 o 
  -1   7  15       41.26       47.27      5.78 o 
   0   7  15        4.41        4.19      2.62 o 
  -4   0  16       26.77       30.79      5.68 o 
  -3   0  16      373.72      392.96     14.30 o 
  -2   0  16        7.19        7.14      2.10 o 
  -1   0  16      272.67      284.39     11.78 o 
   0   0  16      208.23      194.93     10.34 o 
   1   0  16      649.88      669.65     39.21 o 
   2   0  16      246.60      255.81     22.97 o 
   3   0  16        0.18        2.62      7.10 o 
  -4   1  16       54.86       54.38      6.98 o 
  -3   1  16       26.93       23.82      2.80 o 
  -2   1  16       11.16       11.92      2.55 o 
  -1   1  16        0.83        1.16      2.11 o 
   0   1  16       66.11       80.81      5.13 o 
   1   1  16       20.80       21.52      5.52 o 
   2   1  16       23.08       24.56      7.00 o 
   3   1  16       11.97       13.75      4.84 o 
  -4   2  16       58.35       48.63     11.86 o 
  -3   2  16        3.13        5.22      3.42 o 
  -2   2  16       19.73       22.12      3.45 o 
  -1   2  16        0.06        1.80      0.93 o 
   0   2  16       77.01       67.61      4.56 o 
   1   2  16        0.10        4.18      3.27 o 
   2   2  16      136.36      141.45      9.80 o 
   3   2  16        9.04       15.05      5.37 o 
  -3   3  16        0.30        2.71      2.39 o 
  -2   3  16      107.24      111.12      5.87 o 
  -1   3  16        1.74        4.84      2.71 o 
   0   3  16      200.38      213.08      5.38 o 
   1   3  16      111.36      107.48      6.20 o 
   2   3  16       55.86       59.03      7.30 o 
   3   3  16       85.01       93.47      9.14 o 
  -3   4  16       16.54       12.64      5.19 o 
  -2   4  16        3.00        4.27      2.03 o 
  -1   4  16      397.05      403.83     15.98 o 
   0   4  16       36.82       37.20      5.47 o 
   1   4  16       73.93       68.99      7.05 o 
   2   4  16      247.29      257.88     12.55 o 
  -2   5  16       32.08       41.58      5.22 o 
  -1   5  16       26.33       31.83      4.22 o 
   0   5  16        6.09        5.75      2.72 o 
   1   5  16       14.46       12.83      3.42 o 
   2   5  16       19.53       20.50      5.11 o 
  -1   6  16       33.84       32.39      4.81 o 
   0   6  16        0.86        2.82      2.30 o 
   1   6  16        0.29        4.76      3.96 o 
  -3   1  17        0.42        2.30      1.95 o 
  -2   1  17       25.58       22.82      3.51 o 
  -1   1  17      272.16      281.08      6.98 o 
   0   1  17       18.87       13.11      2.27 o 
   1   1  17        6.71       10.02      3.37 o 
   2   1  17        2.73        3.15      4.69 o 
   3   1  17      121.10      152.87     13.46 o 
  -3   2  17      193.46      214.75     12.01 o 
  -2   2  17      153.97      157.07      6.95 o 
  -1   2  17      173.64      177.75      7.47 o 
   0   2  17      380.70      370.16     12.30 o 
   1   2  17        0.01        3.56      2.69 o 
   2   2  17      150.22      145.42     11.48 o 
  -3   3  17      143.29      140.28      8.76 o 
  -2   3  17        0.57        1.84      1.85 o 
  -1   3  17        6.83        5.04      2.21 o 
   0   3  17        1.38        3.54      2.51 o 
   1   3  17      123.66      132.88      6.57 o 
   2   3  17       10.70        6.57      4.83 o 
  -2   4  17       15.85       15.35      4.13 o 
  -1   4  17        2.32        2.34      2.65 o 
   0   4  17       11.11       10.43      4.16 o 
   1   4  17       56.26       61.25      5.49 o 
   2   4  17       12.97       14.71      3.25 o 
  -2   5  17      247.28      256.49     14.17 o 
  -1   5  17      151.93      171.52      7.89 o 
   0   5  17        4.15        3.63      1.65 o 
   1   5  17      198.99      202.30     12.79 o 
  -3   0  18        0.06        0.20      2.24 o 
  -2   0  18      456.17      472.50     13.31 o 
  -1   0  18        1.91        4.71      2.47 o 
   0   0  18      232.30      248.62     10.58 o 
   1   0  18       71.75       52.09      7.77 o 
   2   0  18       69.00       56.52     12.22 o 
  -3   1  18        7.47        5.22      3.70 o 
  -2   1  18        1.03        0.17      2.34 o 
  -1   1  18        6.44        3.63      1.96 o 
   0   1  18        1.66        3.68      2.59 o 
   1   1  18        4.20        4.75      1.91 o 
   2   1  18       12.81       10.99      3.85 o 
  -2   2  18       22.56       16.78      3.54 o 
  -1   2  18        2.45        2.73      2.30 o 
   0   2  18        8.93        7.65      2.06 o 
   1   2  18        1.33        2.94      2.13 o 
   2   2  18       36.51       33.53      6.39 o 
  -2   3  18        2.22        2.54      2.12 o 
  -1   3  18        1.48        0.92      2.07 o 
   0   3  18        3.39        3.55      2.21 o 
   1   3  18      133.25      119.50     10.42 o 
  -1   4  18       13.74        7.61      3.05 o 
   0   4  18      147.99      157.31      8.49 o 
   1   4  18        8.38       10.00      2.81 o 
  -2   1  19       45.73       47.42      6.61 o 
  -1   1  19       87.47       91.57      4.63 o 
   0   1  19        3.13        4.83      2.35 o 
   1   1  19       17.59       12.87      2.56 o 
  -2   2  19       85.54       82.65      7.95 o 
  -1   2  19      116.05      129.59      6.81 o 
   0   2  19      152.46      170.98      7.48 o 
   1   2  19       80.18       81.11      5.36 o 
  -1   3  19        4.11        4.24      2.13 o 
   0   3  19       26.94       25.00      4.52 o 
   0   0  20       24.03       21.25      8.66 o 
                                                 
